# Supplementary material for: Characterization of sediment microbial communities at two sites with low hydrocarbon pollution in the southeast Gulf of Mexico
Source: PeerJ. 2020 Dec 8;8:e10339. doi: 10.7717/peerj.10339 (PMC7731659; doi:10.7717/peerj.10339)
Supplement: Supplemental Information 1 [file peerj-08-10339-s001.csv]

				Geographical location		Physicochemical variables
Sample	Site	Season	Set name	Latitude	Longitude	Depth	T	pH	N2 T	Pi T	TOC	TPH
						(m)	(oC)		(μM)	(μM)	(%)	(μg/g)
PrRa1	Progreso	Rainy	Progreso-Rainy	21°18.991’N	89°40.149’W	6	25.5	8.15	237.2	7.14	2.83	146.6
PrRa2	Progreso	Rainy	Progreso-Rainy	21°17.117’N	89°41.833’W	2.8	28.3	7.1	53.59	6.12	0.57	174.3
PrRa3	Progreso	Rainy	Progreso-Rainy	21°19.021’N	89°41.843’W	5.4	26.6	7.67	82.84	6.72	0.94	151.7
PrDr1	Progreso	Dry	Progreso-Dry	21°18.991’N	89°40.149’W	2.8	27.6	6.9	530.34	6.76	4.62	88.1
PrDr2	Progreso	Dry	Progreso-Dry	21°17.117’N	89°41.833’W	6.4	26	6.63	359.32	6.75	2.43	104.2
PrDr3	Progreso	Dry	Progreso-Dry	21°19.021’N	89°41.843’W	3.3	27.6	7.6	110.81	5.36	1.07	85.2
SiRa1	Sisal	Rainy	Sisal-Rainy	21°10.100’N	90°02.817’W	4.1	28.8	7.88	19.86	5.33	0.38	48.9
SiRa2	Sisal	Rainy	Sisal-Rainy	21°09.917’N	90°03.17’W	2.3	30.3	6.66	339.47	6.3	3.28	109.1
SiRa3	Sisal	Rainy	Sisal-Rainy	21°09.850’N	90°02.950’W	1.7	30.5	6.75	158.64	5.9	1.92	81.9
SiDr1	Sisal	Dry	Sisal-Dry	21°10.100’N	90°02.817’W	3.8	28.2	6.65	226.1	7.86	3.46	22.6
SiDr2	Sisal	Dry	Sisal-Dry	21°09.917’N	90°03.17’W	1.6	28.5	7.58	25.62	7.47	0.46	104
SiDr3	Sisal	Dry	Sisal-Dry	21°09.850’N	90°02.950’W	0.9	28.6	7.33	32.24	5.81	0.57	73.4
							0
