# Supplementary material for: Characterization of sediment microbial communities at two sites with low hydrocarbon pollution in the southeast Gulf of Mexico
Source: PeerJ. 2020 Dec 8;8:e10339. doi: 10.7717/peerj.10339 (PMC7731659; doi:10.7717/peerj.10339)
Supplement: Supplemental Information 2 [file peerj-08-10339-s002.csv]

						Normalized data (normalized count = 8,879 reads)
Sample	Site	Season	Set name	#reads	#OTUS	#Bacterial	Genera most	Five most	Relative
						genus	abundant	abundant	abundance (%)
PrDr1	Progreso	Dry	Progreso-Dry	42799	1110	46	Desulfococcus
							Desulfobacterium
							Desulfosarcina	Thioprofundum	3.3
PrDr2	Progreso	Dry	Progreso-Dry	23286	1172	77	Psychrobacter	Psychrobacter	1.6
							Spirochaeta	Desulforhopalus	1.5
							Thioprofundum	Desulfococcus	1.5
PrDr3	Progreso	Dry	Progreso-Dry	18861	1630	104	Thioprofundum	Desulfobacterium	1.5
							Desulforhopalus
							Desulfococcus
PrRa1	Progreso	Rainy	Progreso-Rainy	60239	2258	68	Desulfococcus
							Desulfobacterium
							Thioprofundum	Thioprofundum	9.9
PrRa2	Progreso	Rainy	Progreso-Rainy	14467	1014	61	Thioprofundum	Desulfococcus	4.1
							Thiolapillus	Desulforhopalus	2.4
							Desulfococcus	Desulfobacterium	2.4
PrRa3	Progreso	Rainy	Progreso-Rainy	8879	1329	104	Thioprofundum	Thiolapillus	2.2
							Desulforhopalus
							Desulfococcus
SiDr1	Sisal	Dry	Sisal-Dry	18270	1510	120	Thioprofundum
							Planomicrobium
							Actibacter	Psychrobacter	27.5
SiDr2	Sisal	Dry	Sisal-Dry	9955	704	77	Psychrobacter	Thioprofundum	2.4
							Burkholderia	Planomicrobium	1.3
							Thioprofundum	Muriicola	1.1
SiDr3	Sisal	Dry	Sisal-Dry	82643	1783	87	Psychrobacter	Sulfurovum	1.1
							Sulfurovum
							Thioprofundum
SiRa1	Sisal	Rainy	Sisal-Rainy	14831	1267	85	Desulforhopalus
							Desulfococcus
							Thioprofundum	Desulforhopalus	3.2
SiRa2	Sisal	Rainy	Sisal-Rainy	84492	2389	123	Sulfurovum	Clostridium	2.2
							Clostridium	Sulfurovum	2.0
							Robiginitalea	Thioprofundum	2.0
SiRa3	Sisal	Rainy	Sisal-Rainy	11209	757	70	Spirochaeta	Robiginitalea	1.8
							Psychrobacter
							Clostridium
