# Supplementary material for: Characterization of sediment microbial communities at two sites with low hydrocarbon pollution in the southeast Gulf of Mexico
Source: PeerJ. 2020 Dec 8;8:e10339. doi: 10.7717/peerj.10339 (PMC7731659; doi:10.7717/peerj.10339)
Supplement: Supplemental Information 3 — Significant differences are indicated by an asterisk. [file peerj-08-10339-s003.csv]

	F-value/p-value
Variable	Site	Season
Depth	4.78/0.06	0.39/0.55
T	15.72/0.004*	1.09/0.33
pH	0.39/0.55	0.63/0.45
N2 T	1.18/0.31	0.55/0.48
Pi T	0.01/0.95	0.89/0.37
TOC	0.20/0.67	0.25/0.63
TPH	10.98/0.01*	6.30/0.03*
