# Supplementary material for: Characterization of sediment microbial communities at two sites with low hydrocarbon pollution in the southeast Gulf of Mexico
Source: PeerJ. 2020 Dec 8;8:e10339. doi: 10.7717/peerj.10339 (PMC7731659; doi:10.7717/peerj.10339)
Supplement: Supplemental Information 4 [file peerj-08-10339-s004.csv]

Number	Genus	Degradation substrates	Cite	Relative abundance (%)
1	Desulfobacterium	Xylene	Chikere et al. 2011*	1.420
2	Desulfosarcina	Xylene/Toluene	Chikere et al. 2011*/Weelink et al. 2010*	0.883
3	Burkholderia	Xylene and decane/toluene, Xylene/pyrene,phenanthrene,naphthalene	Bacosa et al. 2012/Lee et al. 2016/Seo et al. 2009*	0.633
4	Oceanicola	Naphthalene/Toluene	Hassanshahian and Boroujeni, 2016/Alain et al. 2012	0.330
5	Rhodopirellula	Hydrocarbons	Reyes-Sosa et al. 2018*	0.299
6	Ruegeria	Oil	Ganesh Kumar et al., 2014	0.255
7	Roseovarius	PAHs	Yuan et al. 2015	0.170
8	Ralstonia	Toluene/Naphthalene	Chikere et al. 2011*/Seo et al. 2009*	0.132
9	Geobacter	Toluene	Chikere et al. 2011*	0.089
10	Leucothrix	crude oil	Chikere et al. 2011*	0.080
11	Rhodovulum	Naphthalene, PAHs	Brown et al. 2015	0.076
12	Halobacillus	Toluene	Li et al. 2012	0.072
13	Deinococcus	Naphthalene and anthracene	Bisht et al. 2010	0.068
14	Bacillus	Naphthalene and anthracene/oil/pyrene	Bisht et al. 2010/Kostka et al. 2011/Seo et al. 2009*	0.067
15	Dethiosulfatibacter	PAHs	Muangchinda et al. 2013	0.062
16	Loktanella	Oil	Tremblay et al. 2019	0.062
17	Pseudoalteromonas	crude oil	Gontikaki et al. 2018	0.053
18	Winogradskyella	Oil	Liu et al. 2016	0.046
19	Pseudomonas	n-alkanes/Toluene/Fluorobenzoate	Cameotra and Singh, 2008/Brusa et al. 2001/Oltmanns et al. 1989	0.042
20	Staphylococcus	Diesel/Phenanthrene	Chikere et al. 2011*/Seo et al. 2009*	0.036
21	Aquabacterium	n-alkanes	Masuda et al. 2014	0.035
22	Streptomyces	Alkanes	Chikere et al. 2011*	0.026
23	Thermococcus	N-alkanes (hexadecane)	Mardanov et al. 2009	0.024
24	Planococcus	Alkanes and crude oil	Chikere et al. 2011*	0.024
25	Thermoleophilum	Alkanes	Chikere et al. 2011*	0.024
26	Sulfitobacter	crude oil	Gontikaki et al. 2018	0.022
27	Mesorhizobium	Hydrocarbons	Reyes-Sosa et al. 2018*	0.017
28	Halioglobus	Oil	Tremblay et al. 2019	0.014
29	Tropicimonas	Alkanes, branched alkanes and alkylnaphthalenes	Harwati et al. 2009	0.013
30	Bradyrhizobium	Hydrocarbons	Reyes-Sosa et al. 2018*	0.010
31	Hyphomonas	Hydrocarbons	Reyes-Sosa et al. 2018*	0.009
32	Vibrio	Phenanthrene/oil	Chikere et al. 2011*/Kostka et al. 2011	0.009
33	Phaeobacter	Oil	Liu et al. 2016	0.008
34	Rhodococcus	Cyclohexane and hexane/benzene, toluene, and ethylbenzene	Lee and Cho, 2008/Deep and Alvarez-Cohen, 1999	0.008
35	Cytophaga	crude oil	Chikere et al. 2011*	0.006
36	Lysinibacillus	Resins and asphaltenes	Xu et al. 2018	0.006
37	Maricaulis	PAHs	Yuan et al. 2015	0.006
38	Brevundimonas	SACs production	Reyes-Sosa et al. 2018*	0.005
39	Escherichia	Engine oil	Abbas et al., 2018	0.005
40	Flavobacterium	Crude oil	Chikere et al. 2011*	0.005
41	Erythrobacter	PAHs	Yuan et al. 2015	0.004
42	Thauera	Toluene	Weelink et al. 2010*	0.004
43	Prolixibacter	Toluene	Li et al. 2012	0.003
44	Rhodobacter	Hydrocarbons	Reyes-Sosa et al. 2018*	0.002
45	Stappia	PAHs-degradation	Yuan et al. 2015	0.001
