# Supplementary material for: Characterization of sediment microbial communities at two sites with low hydrocarbon pollution in the southeast Gulf of Mexico
Source: PeerJ. 2020 Dec 8;8:e10339. doi: 10.7717/peerj.10339 (PMC7731659; doi:10.7717/peerj.10339)
Supplement: Supplemental Information 5 — KEGG ortholog groups (KOs) associated with hydrocarbon degradation used in the functional comparisons between sediment sets at the gene level. The gene, KEGG description, enzyme class and function are shown. [file peerj-08-10339-s005.csv]

				BRITE hierarchy
KEGG ortholog	Gen	KEGG Description	Enzyme class	Category level 1	Category level 2	Category level 3	Petroleum hydrocarbon class
K14520	hapE	4-hydroxyacetophenone monooxygenase	[EC:1.14.13.84]	Metabolism	Xenobiotics biodegradation and metabolism	Bisphenol degradation	Aromatics
K00001	adh	alcohol dehydrogenase	[EC:1.1.1.1]	Metabolism	Xenobiotics biodegradation and metabolism	Chloroalkane and chloroalkene degradation	Saturated and unsaturated
K00114	exaA	alcohol dehydrogenase (cytochrome c)	[EC:1.1.2.8]	Metabolism	Xenobiotics biodegradation and metabolism	Chloroalkane and chloroalkene degradation	Saturated and unsaturated
K00121	frmA, adhC	S-(hydroxymethyl)glutathione dehydrogenase / alcohol dehydrogenase	[EC:1.1.1.284 1.1.1.1]	Metabolism	Xenobiotics biodegradation and metabolism	Chloroalkane and chloroalkene degradation	Saturated and unsaturated
K00128	ALDH	Aldehyde dehydrogenase (NAD+)	[EC:1.2.1.3]	Metabolism	Xenobiotics biodegradation and metabolism	Chloroalkane and chloroalkene degradation	Saturated and unsaturated
K00148	fdhA	glutathione-independent formaldehyde dehydrogenase	[EC:1.2.1.46]	Metabolism	Xenobiotics biodegradation and metabolism	Chloroalkane and chloroalkene degradation	Saturated and unsaturated
K01560	NA	2-haloacid dehalogenase	[EC:3.8.1.2]	Metabolism	Xenobiotics biodegradation and metabolism	Chloroalkane and chloroalkene degradation	Saturated and unsaturated
K01561	dehH	haloacetate dehalogenase	[EC:3.8.1.3]	Metabolism	Xenobiotics biodegradation and metabolism	Chloroalkane and chloroalkene degradation	Saturated and unsaturated
K01563	dhaA	haloalkane dehalogenase	[EC:3.8.1.5]	Metabolism	Xenobiotics biodegradation and metabolism	Chloroalkane and chloroalkene degradation	Saturated and unsaturated
K02586	nifD	nitrogenase molybdenum-iron protein alpha chain	[EC:1.18.6.1]	Metabolism	Xenobiotics biodegradation and metabolism	Chloroalkane and chloroalkene degradation	Saturated and unsaturated
K02588	nifH	nitrogenase iron protein NifH	[EC:1.18.6.1]	Metabolism	Xenobiotics biodegradation and metabolism	Chloroalkane and chloroalkene degradation	Saturated and unsaturated
K02591	nifK	nitrogenase molybdenum-iron protein beta chain	[EC:1.18.6.1]	Metabolism	Xenobiotics biodegradation and metabolism	Chloroalkane and chloroalkene degradation	Saturated and unsaturated
K04072	adhE	acetaldehyde dehydrogenase / alcohol dehydrogenase	[EC:1.2.1.10 1.1.1.1]	Metabolism	Xenobiotics biodegradation and metabolism	Chloroalkane and chloroalkene degradation	Saturated and unsaturated
K13953	adhP	alcohol dehydrogenase, propanol-preferring	[EC:1.1.1.1]	Metabolism	Xenobiotics biodegradation and metabolism	Chloroalkane and chloroalkene degradation	Saturated and unsaturated
K13954	yiaY	alcohol dehydrogenase	[EC:1.1.1.1]	Metabolism	Xenobiotics biodegradation and metabolism	Chloroalkane and chloroalkene degradation	Saturated and unsaturated
K14028	mdh1, mxaF	methanol dehydrogenase (cytochrome c) subunit 1	[EC:1.1.2.7]	Metabolism	Xenobiotics biodegradation and metabolism	Chloroalkane and chloroalkene degradation	Saturated and unsaturated
K14029	mdh2, mxaI	methanol dehydrogenase (cytochrome c) subunit 2	[EC:1.1.2.7]	Metabolism	Xenobiotics biodegradation and metabolism	Chloroalkane and chloroalkene degradation	Saturated and unsaturated
K17067	mdo	formaldehyde dismutase / methanol dehydrogenase	[EC:1.2.98.1 1.1.99.37]	Metabolism	Xenobiotics biodegradation and metabolism	Chloroalkane and chloroalkene degradation	Saturated and unsaturated
K00632	fadA, fadI	acetyl-CoA acyltransferase	[EC:2.3.1.16]	Metabolism	Xenobiotics biodegradation and metabolism	Ethylbenzene degradation	Aromatics
K14578	nahAb, nagAb, ndoA, nbzAb, dntAb	naphthalene 1,2-dioxygenase ferredoxin component	NA	Metabolism	Xenobiotics biodegradation and metabolism	Ethylbenzene degradation	Aromatics
K14581	nahAa, nagAa, ndoR, nbzAa, dntAa	naphthalene 1,2-dioxygenase ferredoxin reductase component	[EC:1.18.1.7]	Metabolism	Xenobiotics biodegradation and metabolism	Ethylbenzene degradation	Aromatics
K00217	NA	maleylacetate reductase	[EC:1.3.1.32]	Metabolism	Xenobiotics biodegradation and metabolism	Fluorobenzoate degradation	fluorinated aromatic
K01061	NA	carboxymethylenebutenolidase	[EC:3.1.1.45]	Metabolism	Xenobiotics biodegradation and metabolism	Fluorobenzoate degradation	fluorinated aromatic
K01721	nthA	nitrile hydratase subunit alpha	[EC:4.2.1.84]	Metabolism	Xenobiotics biodegradation and metabolism	Fluorobenzoate degradation	fluorinated aromatic
K01856	catB	muconate cycloisomerase	[EC:5.5.1.1]	Metabolism	Xenobiotics biodegradation and metabolism	Fluorobenzoate degradation	fluorinated aromatic
K03381	catA	catechol 1,2-dioxygenase	[EC:1.13.11.1]	Metabolism	Xenobiotics biodegradation and metabolism	Fluorobenzoate degradation	fluorinated aromatic
K05549	BenA-xylX	benzoate/toluate 1,2-dioxygenase subunit alpha	[EC:1.14.12.10 1.14.12.-]	Metabolism	Xenobiotics biodegradation and metabolism	Fluorobenzoate degradation	fluorinated aromatic
K05550	BenB-xylY	benzoate/toluate 1,2-dioxygenase subunit beta	[EC:1.14.12.10 1.14.12.-]	Metabolism	Xenobiotics biodegradation and metabolism	Fluorobenzoate degradation	fluorinated aromatic
K05783	BenD-xylL	dihydroxycyclohexadiene carboxylate dehydrogenase	[EC:1.3.1.25 1.3.1.-]	Metabolism	Xenobiotics biodegradation and metabolism	Fluorobenzoate degradation	fluorinated aromatic
K05784	BenC-xylZ	benzoate/toluate 1,2-dioxygenase reductase component	[EC:1.18.1.-]	Metabolism	Xenobiotics biodegradation and metabolism	Fluorobenzoate degradation	fluorinated aromatic
K00001	E1.1.1.1, adh	alcohol dehydrogenase	[EC:1.1.1.1]	Metabolism	Xenobiotics biodegradation and metabolism	Naphthalene degradation	Aromatics
K00121	frmA, ADH5, adhC	S-(hydroxymethyl)glutathione dehydrogenase / alcohol dehydrogenase	[EC:1.1.1.284 1.1.1.1]	Metabolism	Xenobiotics biodegradation and metabolism	Naphthalene degradation	Aromatics
K00480	E1.14.13.1	salicylate hydroxylase	[EC:1.14.13.1]	Metabolism	Xenobiotics biodegradation and metabolism	Naphthalene degradation	Aromatics
K04072	adhE	acetaldehyde dehydrogenase / alcohol dehydrogenase	[EC:1.2.1.10 1.1.1.1]	Metabolism	Xenobiotics biodegradation and metabolism	Naphthalene degradation	Aromatics
K13953	adhP	alcohol dehydrogenase, propanol-preferring	[EC:1.1.1.1]	Metabolism	Xenobiotics biodegradation and metabolism	Naphthalene degradation	Aromatics
K13954	yiaY	alcohol dehydrogenase	[EC:1.1.1.1]	Metabolism	Xenobiotics biodegradation and metabolism	Naphthalene degradation	Aromatics
K14578	nahAb, nagAb, ndoA, nbzAb, dntAb	naphthalene 1,2-dioxygenase ferredoxin component	NA	Metabolism	Xenobiotics biodegradation and metabolism	Naphthalene degradation	Aromatics
K14581	nahAa, nagAa, ndoR, nbzAa, dntAa	naphthalene 1,2-dioxygenase ferredoxin reductase component	[EC:1.18.1.7]	Metabolism	Xenobiotics biodegradation and metabolism	Naphthalene degradation	Aromatics
K15568	nmsC	naphthyl-2-methylsuccinate synthase gamma subunit	[EC:4.1.99.-]	Metabolism	Xenobiotics biodegradation and metabolism	Naphthalene degradation	Aromatics
K15569	bnsE	naphthyl-2-methylsuccinate CoA transferase subunit	[EC:2.8.3.-]	Metabolism	Xenobiotics biodegradation and metabolism	Naphthalene degradation	Aromatics
K15570	bnsF	naphthyl-2-methylsuccinate CoA transferase subunit	[EC:2.8.3.-]	Metabolism	Xenobiotics biodegradation and metabolism	Naphthalene degradation	Aromatics
K15571	bnsG	naphthyl-2-methylsuccinyl-CoA dehydrogenase	[EC:1.3.99.-]	Metabolism	Xenobiotics biodegradation and metabolism	Naphthalene degradation	Aromatics
K15572	bnsH	naphthyl-2-hydroxymethylsuccinyl-CoA hydratase	[EC:4.2.1.-]	Metabolism	Xenobiotics biodegradation and metabolism	Naphthalene degradation	Aromatics
K15575	bnsB	naphthyl-2-oxomethyl-succinyl-CoA thiolase subunit	[EC:2.3.1.-]	Metabolism	Xenobiotics biodegradation and metabolism	Naphthalene degradation	Aromatics
K18243	nagH	salicylate 5-hydroxylase small subunit	[EC:1.14.13.172]	Metabolism	Xenobiotics biodegradation and metabolism	Naphthalene degradation	Aromatics
K00448	pcaG	protocatechuate 3,4-dioxygenase, alpha subunit	[EC:1.13.11.3]	Metabolism	Xenobiotics biodegradation and metabolism	Polycyclic aromatic hydrocarbon degradation	Aromatics
K00449	pcaH	protocatechuate 3,4-dioxygenase, beta subunit	[EC:1.13.11.3]	Metabolism	Xenobiotics biodegradation and metabolism	Polycyclic aromatic hydrocarbon degradation	Aromatics
K00480	NA	salicylate hydroxylase	[EC:1.14.13.1]	Metabolism	Xenobiotics biodegradation and metabolism	Polycyclic aromatic hydrocarbon degradation	Aromatics
K04100	ligA	protocatechuate 4,5-dioxygenase, alpha chain	[EC:1.13.11.8]	Metabolism	Xenobiotics biodegradation and metabolism	Polycyclic aromatic hydrocarbon degradation	Aromatics
K04101	ligB	protocatechuate 4,5-dioxygenase, beta chain	[EC:1.13.11.8]	Metabolism	Xenobiotics biodegradation and metabolism	Polycyclic aromatic hydrocarbon degradation	Aromatics
K04102	pht5	4,5-dihydroxyphthalate decarboxylase	[EC:4.1.1.55]	Metabolism	Xenobiotics biodegradation and metabolism	Polycyclic aromatic hydrocarbon degradation	Aromatics
K11949	phdJ	4-(2-carboxyphenyl)-2-oxobut-3-enoate aldolase	[EC:4.1.2.34]	Metabolism	Xenobiotics biodegradation and metabolism	Polycyclic aromatic hydrocarbon degradation	Aromatics
K14578	nahAb, nagAb, ndoA, nbzAb, dntAb	naphthalene 1,2-dioxygenase ferredoxin component	NA	Metabolism	Xenobiotics biodegradation and metabolism	Polycyclic aromatic hydrocarbon degradation	Aromatics
K14581	nahAa, nagAa, ndoR, nbzAa, dntAa	naphthalene 1,2-dioxygenase ferredoxin reductase component	[EC:1.18.1.7]	Metabolism	Xenobiotics biodegradation and metabolism	Polycyclic aromatic hydrocarbon degradation	Aromatics
K18067	pht4	phthalate 4,5-cis-dihydrodiol dehydrogenase	[EC:1.3.1.64]	Metabolism	Xenobiotics biodegradation and metabolism	Polycyclic aromatic hydrocarbon degradation	Aromatics
K18068	pht3	phthalate 4,5-dioxygenase	[EC:1.14.12.7]	Metabolism	Xenobiotics biodegradation and metabolism	Polycyclic aromatic hydrocarbon degradation	Aromatics
K18069	pht2	phthalate 4,5-dioxygenase reductase component	[EC:1.18.1.-]	Metabolism	Xenobiotics biodegradation and metabolism	Polycyclic aromatic hydrocarbon degradation	Aromatics
K00146	feaB	phenylacetaldehyde dehydrogenase	[EC:1.2.1.39]	Metabolism	Xenobiotics biodegradation and metabolism	Styrene degradation	Aromatics
K00446	dmpB, xylE	catechol 2,3-dioxygenase	[EC:1.13.11.2]	Metabolism	Xenobiotics biodegradation and metabolism	Styrene degradation	Aromatics
K00451	HGD, hmgA	homogentisate 1,2-dioxygenase	[EC:1.13.11.5]	Metabolism	Xenobiotics biodegradation and metabolism	Styrene degradation	Aromatics
K01026	pct	propionate CoA-transferase	[EC:2.8.3.1]	Metabolism	Xenobiotics biodegradation and metabolism	Styrene degradation	Aromatics
K01039	gctA	glutaconate CoA-transferase, subunit A	[EC:2.8.3.12]	Metabolism	Xenobiotics biodegradation and metabolism	Styrene degradation	Aromatics
K01040	gctB	glutaconate CoA-transferase, subunit B	[EC:2.8.3.12]	Metabolism	Xenobiotics biodegradation and metabolism	Styrene degradation	Aromatics
K01426	NA	amiE; amidase	[EC:3.5.1.4]	Metabolism	Xenobiotics biodegradation and metabolism	Styrene degradation	Aromatics
K01501	NA	nitrilase	[EC:3.5.5.1]	Metabolism	Xenobiotics biodegradation and metabolism	Styrene degradation	Aromatics
K01502	NA	aliphatic nitrilase	[EC:3.5.5.7]	Metabolism	Xenobiotics biodegradation and metabolism	Styrene degradation	Aromatics
K01555	FAH, fahA	fumarylacetoacetase	[EC:3.7.1.2]	Metabolism	Xenobiotics biodegradation and metabolism	Styrene degradation	Aromatics
K01721	nthA	nitrile hydratase subunit alpha	[EC:4.2.1.84]	Metabolism	Xenobiotics biodegradation and metabolism	Styrene degradation	Aromatics
K01800	maiA, GSTZ1	maleylacetoacetate isomerase	[EC:5.2.1.2]	Metabolism	Xenobiotics biodegradation and metabolism	Styrene degradation	Aromatics
K07104	catE	catechol 2,3-dioxygenase	[EC:1.13.11.2]	Metabolism	Xenobiotics biodegradation and metabolism	Styrene degradation	Aromatics
K10216	dmpD, xylF	2-hydroxymuconate-semialdehyde hydrolase	[EC:3.7.1.9]	Metabolism	Xenobiotics biodegradation and metabolism	Styrene degradation	Aromatics
K16171	faaH	fumarylacetoacetate (FAA) hydrolase	[EC:3.7.1.2]	Metabolism	Xenobiotics biodegradation and metabolism	Styrene degradation	Aromatics
K00055	E1.1.1.90	aryl-alcohol dehydrogenase	[EC:1.1.1.90]	Metabolism	Xenobiotics biodegradation and metabolism	Xylene degradation	Aromatics
K00141	xylC	benzaldehyde dehydrogenase (NAD)	[EC:1.2.1.28]	Metabolism	Xenobiotics biodegradation and metabolism	Xylene degradation	Aromatics
K00446	dmpB, xylE	catechol 2,3-dioxygenase	[EC:1.13.11.2]	Metabolism	Xenobiotics biodegradation and metabolism	Xylene degradation	Aromatics
K01617	dmpH, xylI, nahK	2-oxo-3-hexenedioate decarboxylase	[EC:4.1.1.77]	Metabolism	Xenobiotics biodegradation and metabolism	Xylene degradation	Aromatics
K01666	mhpE	4-hydroxy 2-oxovalerate aldolase	[EC:4.1.3.39]	Metabolism	Xenobiotics biodegradation and metabolism	Xylene degradation	Aromatics
K01821	praC, xylH	4-oxalocrotonate tautomerase	[EC:5.3.2.6]	Metabolism	Xenobiotics biodegradation and metabolism	Xylene degradation	Aromatics
K02554	mhpD	2-keto-4-pentenoate hydratase	[EC:4.2.1.80]	Metabolism	Xenobiotics biodegradation and metabolism	Xylene degradation	Aromatics
K04073	mhpF	acetaldehyde dehydrogenase	[EC:1.2.1.10]	Metabolism	Xenobiotics biodegradation and metabolism	Xylene degradation	Aromatics
K05549	BenA-xylX	benzoate/toluate 1,2-dioxygenase subunit alpha	[EC:1.14.12.10 1.14.12.-]	Metabolism	Xenobiotics biodegradation and metabolism	Xylene degradation	Aromatics
K05550	BenB-xylY	benzoate/toluate 1,2-dioxygenase subunit beta	[EC:1.14.12.10 1.14.12.-]	Metabolism	Xenobiotics biodegradation and metabolism	Xylene degradation	Aromatics
K05783	BenD-xylL	dihydroxycyclohexadiene carboxylate dehydrogenase	[EC:1.3.1.25 1.3.1.-]	Metabolism	Xenobiotics biodegradation and metabolism	Xylene degradation	Aromatics
K05784	BenC-xylZ	benzoate/toluate 1,2-dioxygenase reductase component	[EC:1.18.1.-]	Metabolism	Xenobiotics biodegradation and metabolism	Xylene degradation	Aromatics
K07104	catE	catechol 2,3-dioxygenase	[EC:1.13.11.2]	Metabolism	Xenobiotics biodegradation and metabolism	Xylene degradation	Aromatics
K10216	dmpD, xylF	2-hydroxymuconate-semialdehyde hydrolase	[EC:3.7.1.9]	Metabolism	Xenobiotics biodegradation and metabolism	Xylene degradation	Aromatics
K10217	dmpC, xylG, praB	aminomuconate-semialdehyde/2-hydroxymuconate-6-semialdehyde dehydrogenase	[EC:1.2.1.32 1.2.1.85]	Metabolism	Xenobiotics biodegradation and metabolism	Xylene degradation	Aromatics
K10702	todF	2-hydroxy-6-oxohepta-2,4-dienoate hydroxylase	[EC:3.7.1.-]	Metabolism	Xenobiotics biodegradation and metabolism	Xylene degradation	Aromatics
K18364	bphH, xylJ, tesE	2-oxopent-4-enoate/cis-2-oxohex-4-enoate hydratase	[EC:4.2.1.80 4.2.1.132]	Metabolism	Xenobiotics biodegradation and metabolism	Xylene degradation	Aromatics
K18365	bphI, xylK, nahM, tesG	4-hydroxy-2-oxovalerate/4-hydroxy-2-oxohexanoate aldolase	[EC:4.1.3.39 4.1.3.43]	Metabolism	Xenobiotics biodegradation and metabolism	Xylene degradation	Aromatics
K18366	bphJ, xylQ, nahO, tesF	acetaldehyde/propanal dehydrogenase	[EC:1.2.1.10 1.2.1.87]	Metabolism	Xenobiotics biodegradation and metabolism	Xylene degradation	Aromatics
K00055	E1.1.1.90	aryl-alcohol dehydrogenase	[EC:1.1.1.90]	Metabolism	Xenobiotics biodegradation and metabolism	Toluene degradation	Aromatics
K00141	xylC	benzaldehyde dehydrogenase (NAD)	[EC:1.2.1.28]	Metabolism	Xenobiotics biodegradation and metabolism	Toluene degradation	Aromatics
K00217	E1.3.1.32	maleylacetate reductase	[EC:1.3.1.32]	Metabolism	Xenobiotics biodegradation and metabolism	Toluene degradation	Aromatics
K01061	E3.1.1.45	carboxymethylenebutenolidase	[EC:3.1.1.45]	Metabolism	Xenobiotics biodegradation and metabolism	Toluene degradation	Aromatics
K01856	catB	muconate cycloisomerase	[EC:5.5.1.1]	Metabolism	Xenobiotics biodegradation and metabolism	Toluene degradation	Aromatics
K03380	E1.14.13.7	phenol 2-monooxygenase	[EC:1.14.13.7]	Metabolism	Xenobiotics biodegradation and metabolism	Toluene degradation	Aromatics
K03381	catA	catechol 1,2-dioxygenase	[EC:1.13.11.1]	Metabolism	Xenobiotics biodegradation and metabolism	Toluene degradation	Aromatics
K05797	pchF	4-cresol dehydrogenase (hydroxylating) flavoprotein subunit	[EC:1.17.99.1]	Metabolism	Xenobiotics biodegradation and metabolism	Toluene degradation	Aromatics
K07540	E4.1.99.11	benzylsuccinate synthase	[EC:4.1.99.11]	Metabolism	Xenobiotics biodegradation and metabolism	Toluene degradation	Aromatics
K07543	bbsE	benzylsuccinate CoA-transferase BbsE subunit	[EC:2.8.3.15]	Metabolism	Xenobiotics biodegradation and metabolism	Toluene degradation	Aromatics
K07544	bbsF	benzylsuccinate CoA-transferase BbsF subunit	[EC:2.8.3.15]	Metabolism	Xenobiotics biodegradation and metabolism	Toluene degradation	Aromatics
K07545	bbsG	(R)-benzylsuccinyl-CoA dehydrogenase	[EC:1.3.8.3]	Metabolism	Xenobiotics biodegradation and metabolism	Toluene degradation	Aromatics
K07546	bbsH	E-phenylitaconyl-CoA hydratase	[EC:4.2.1.-]	Metabolism	Xenobiotics biodegradation and metabolism	Toluene degradation	Aromatics
K07547	bbsC	2-[hydroxy(phenyl)methyl]-succinyl-CoA dehydrogenase BbsC subunit	[EC:1.1.1.35]	Metabolism	Xenobiotics biodegradation and metabolism	Toluene degradation	Aromatics
K07548	bbsD	2-[hydroxy(phenyl)methyl]-succinyl-CoA dehydrogenase BbsD subunit	[EC:1.1.1.35]	Metabolism	Xenobiotics biodegradation and metabolism	Toluene degradation	Aromatics
K07549	bbsA	benzoylsuccinyl-CoA thiolase BbsA subunit	[EC:2.3.1.-]	Metabolism	Xenobiotics biodegradation and metabolism	Toluene degradation	Aromatics
K07550	bbsB	benzoylsuccinyl-CoA thiolase BbsB subunit	[EC:2.3.1.-]	Metabolism	Xenobiotics biodegradation and metabolism	Toluene degradation	Aromatics
K15761	tmoB, tbuU, touB	toluene monooxygenase system protein B	[EC:1.14.13.236 1.14.13.-]	Metabolism	Xenobiotics biodegradation and metabolism	Toluene degradation	Aromatics
K15762	tmoC, tbuB, touC	toluene monooxygenase system ferredoxin subunit	NA	Metabolism	Xenobiotics biodegradation and metabolism	Toluene degradation	Aromatics
K15763	tmoD, tbuV, touD	toluene monooxygenase system protein D	NA	Metabolism	Xenobiotics biodegradation and metabolism	Toluene degradation	Aromatics
K15764	tmoE, tbuA2, touE	toluene monooxygenase system protein E	[EC:1.14.13.236 1.14.13.-]	Metabolism	Xenobiotics biodegradation and metabolism	Toluene degradation	Aromatics
K15765	tmoF, tbuC, touF	toluene monooxygenase electron transfer component	[EC:1.18.1.3]	Metabolism	Xenobiotics biodegradation and metabolism	Toluene degradation	Aromatics
K16242	dmpN, poxD	phenol hydroxylase P3 protein	NA	Metabolism	Xenobiotics biodegradation and metabolism	Toluene degradation	Aromatics
K16243	dmpL, poxC	Phenol hydroxylase P1 protein	[EC:1.14.13.-]	Metabolism	Xenobiotics biodegradation and metabolism	Toluene degradation	Aromatics
K16244	dmpM, poxB	phenol hydroxylase P2 protein	NA	Metabolism	Xenobiotics biodegradation and metabolism	Toluene degradation	Aromatics
K16245	dmpO, poxE	phenol hydroxylase P4 protein	NA	Metabolism	Xenobiotics biodegradation and metabolism	Toluene degradation	Aromatics
K16246	dmpP, poxF	phenol hydroxylase P5 protein	NA	Metabolism	Xenobiotics biodegradation and metabolism	Toluene degradation	Aromatics
K16249	dmpK, poxA	phenol hydroxylase P0 protein	NA	Metabolism	Xenobiotics biodegradation and metabolism	Toluene degradation	Aromatics
K00217	NA	maleylacetate reductase	[EC:1.3.1.32]	Metabolism	Xenobiotics biodegradation and metabolism	Chlorocyclohexane and chlorobenzene degradation	Saturated and aromatic
K00446	dmpB, xylE	catechol 2,3-dioxygenase	[EC:1.13.11.2]	Metabolism	Xenobiotics biodegradation and metabolism	Chlorocyclohexane and chlorobenzene degradation	Saturated and aromatic
K01061	NA	carboxymethylenebutenolidase	[EC:3.1.1.45]	Metabolism	Xenobiotics biodegradation and metabolism	Chlorocyclohexane and chlorobenzene degradation	Saturated and aromatic
K01560	NA	2-haloacid dehalogenase	[EC:3.8.1.2]	Metabolism	Xenobiotics biodegradation and metabolism	Chlorocyclohexane and chlorobenzene degradation	Saturated and aromatic
K01561	dehH	haloacetate dehalogenase	[EC:3.8.1.3]	Metabolism	Xenobiotics biodegradation and metabolism	Chlorocyclohexane and chlorobenzene degradation	Saturated and aromatic
K01563	dhaA	haloalkane dehalogenase	[EC:3.8.1.5]	Metabolism	Xenobiotics biodegradation and metabolism	Chlorocyclohexane and chlorobenzene degradation	Saturated and aromatic
K01856	catB	muconate cycloisomerase	[EC:5.5.1.1]	Metabolism	Xenobiotics biodegradation and metabolism	Chlorocyclohexane and chlorobenzene degradation	Saturated and aromatic
K03381	catA	catechol 1,2-dioxygenase	[EC:1.13.11.1]	Metabolism	Xenobiotics biodegradation and metabolism	Chlorocyclohexane and chlorobenzene degradation	Saturated and aromatic
K04098	chqB	hydroxyquinol 1,2-dioxygenase	[EC:1.13.11.37]	Metabolism	Xenobiotics biodegradation and metabolism	Chlorocyclohexane and chlorobenzene degradation	Saturated and aromatic
K06912	tfdA	alpha-ketoglutarate-dependent 2,4-dichlorophenoxyacetate dioxygenase	[EC:1.14.11.-]	Metabolism	Xenobiotics biodegradation and metabolism	Chlorocyclohexane and chlorobenzene degradation	Saturated and aromatic
K07104	catE	catechol 2,3-dioxygenase	[EC:1.13.11.2]	Metabolism	Xenobiotics biodegradation and metabolism	Chlorocyclohexane and chlorobenzene degradation	Saturated and aromatic
K10676	tfdB	2,4-dichlorophenol 6-monooxygenase	[EC:1.14.13.20]	Metabolism	Xenobiotics biodegradation and metabolism	Chlorocyclohexane and chlorobenzene degradation	Saturated and aromatic
K16242	dmpN, poxD	phenol hydroxylase P3 protein	[EC:1.14.13.-]	Metabolism	Xenobiotics biodegradation and metabolism	Chlorocyclohexane and chlorobenzene degradation	Saturated and aromatic
K16243	dmpL, poxC	Phenol hydroxylase P1 protein	NA	Metabolism	Xenobiotics biodegradation and metabolism	Chlorocyclohexane and chlorobenzene degradation	Saturated and aromatic
K16244	dmpM, poxB	phenol hydroxylase P2 protein	NA	Metabolism	Xenobiotics biodegradation and metabolism	Chlorocyclohexane and chlorobenzene degradation	Saturated and aromatic
K16245	dmpO, poxE	phenol hydroxylase P4 protein	NA	Metabolism	Xenobiotics biodegradation and metabolism	Chlorocyclohexane and chlorobenzene degradation	Saturated and aromatic
K16246	dmpP, poxF	phenol hydroxylase P5 protein	NA	Metabolism	Xenobiotics biodegradation and metabolism	Chlorocyclohexane and chlorobenzene degradation	Saturated and aromatic
K16249	dmpK, poxA	phenol hydroxylase P0 protein	NA	Metabolism	Xenobiotics biodegradation and metabolism	Chlorocyclohexane and chlorobenzene degradation	Saturated and aromatic
